# Supplementary material for: Osthole Suppresses Cell Growth of Prostate Cancer by Disrupting Redox Homeostasis, Mitochondrial Function, and Regulation of tiRNAHisGTG
Source: Antioxidants (Basel). 2024 May 30;13(6):669. doi: 10.3390/antiox13060669 (PMC11201130; doi:10.3390/antiox13060669)
Supplement: Supplementary file 1 [file antioxidants-13-00669-s001.zip]

Archive with 1 entries (1 files):
- antioxidants-3001822-supplementary.pdf
